# Supplementary material for: Serum Leucine-Rich Alpha-2 Glycoprotein 1 Levels in Patients with Lipodystrophy Syndromes
Source: Biomolecules. 2024 Nov 19;14(11):1474. doi: 10.3390/biom14111474 (PMC11592172; doi:10.3390/biom14111474)
Supplement: Supplementary file 1 [file biomolecules-14-01474-s001.zip]

Archive with 1 entries (1 files):
- biomolecules-3205343-supplementary.pdf
